# Supplementary material for: Expression of Concern: STAT6 knockdown using multiple siRNA sequences inhibits proliferation and induces apoptosis of human colorectal and breast cancer cell lines
Source: PLoS One. 2021 Jan 28;16(1):e0246415. doi: 10.1371/journal.pone.0246415 (PMC7842988; doi:10.1371/journal.pone.0246415)
Supplement: S1 File — (XLSX) [file pone.0246415.s001.xlsx]

## Sheet: %STAT6+  48h post-transfection
2DAYS	48h after transfection, cells were be harvested				cells of each condition were permeabilized and fixed and stained with anti-STAT6 antibodies.
n=4	% STAT6+ CELLS
	Sample	n1	n2	n3	n4	Average
	Non transfected	93.4	85.8	97.4	80.2	89.2			STAT6 siRNA transfection in A549 cells: KO analysis 2d after transfection
10nM	% STAT6+ CELLS
	SAMPLE	n1	n2	n3	n4	Average
	NT 10 nM	85.5	79.4	96.8	94.3	89
	STAT6.1 10 nM	41.8	33.3	64.4	43.7	45.8
	STAT6.2 10 nM	38.8	32.5	41.5	25.4	34.55
	STAT6.3 10 nM	42.8	50.1	64.6	59.5	54.25
	STAT6.4 10 nM	50.4	36.9	60.4	28.4	44.025
25nM	% STAT6+ CELLS
	SAMPLE	n1	n2	n3	n4	Average
	NT 25 nM	88.2	83.2	97.2	95.7	91.075
	STAT6.1 25 nM	37.4	17.6	43.9	30	32.225
	STAT6.2 25 nM	41.5	27.1	38	27.8	33.6
	STAT6.3 25 nM	42.6	42	65.9	49.1	49.9
	STAT6.4 25 nM	35.1	33.5	67	29.4	41.25
50nM	% STAT6+ CELLS
	SAMPLE	n1	n2	n3	n4	Average
	NT 50 nM	82.5	79.2	96.1	95.9	88.425
	STAT6.1 50 nM	37.3	18.9	33.8	13.9	25.975
	STAT6.2 50 nM	37.3	20.2	29.2	19	26.425
	STAT6.3 50 nM	42.2	33.8	69.8	59.9	51.425
	STAT6.4 50 nM	45.3	30	47.5	35	39.45

## Sheet: %STAT6+168h post-transfection
7 DAYS	cells of each condition were permeabilized and fixed and stained with anti-STAT6 antibodies.
		% OF STAT6+ CELLS
	Sample	n1	n2	n3	n4	n5	n6	n7	AVERAGE
n=6	Non transfected	82.5	86.2		92.9	92.2	89.4	89.7	88.8167
25nM		% OF STAT6+ CELLS
	Sample	n1	n2	n3	n4	n5	n6	n7	AVERAGE
n=7	NT 25 nM	84.1	90.7	91.4	85.6	96.1	93.5	89	90.0571
n=5	STAT6.1 25 nM	34.3	11			15.4	35.4	30	25.22
n=5	STAT6.2 25 nM	33	11.5			22.1	21.6	20	21.64
n=5	STAT6.3 25 nM	97.2	24.5			48	61.7	49	56.08
n=7	STAT6.4 25 nM	97.7	31.7	57.5	23.8	36.2	66	39	50.2714
50nM		% OF STAT6+ CELLS
	Sample	n1	n2	n3	n4	n5	n6	n7	AVERAGE
n=7	NT 50 nM	85	89	88.9	82.4	95.2	87	89	88.0714
n=5	STAT6.1 50 nM	38	9.47			12.9	24.2	23	21.514
n=5	STAT6.2 50 nM	39.9	11.6			21.2	32.2	18.5	24.68
n=5	STAT6.3 50 nM	97	24.8			40.1	75.7	61.7	59.86
n=7	STAT6.4 50 nM	97.5	19.8	59.4	22	34.3	48.4	56.5	48.2714

## Sheet: Proliferation after 7 days
7 DAYS	Cells were harvested and counted for proliferation assay.
		LIVE CELLS (number)
	Sample	n1	n2	n3	n4	n5	n6	n7	Average
n=7	Non transfected	1290960	1256460	1125850	1137520	1775610	891072	424970	1.12892e+06
25nM		LIVE CELLS (number)
	Sample	n1	n2	n3	n4	n5	n6	n7	Average
n=7	NT 25 nM	1.32435e+06	1227240	849720	1029240	1464670	930240	700101	1.07508e+06
n=5	STAT6.1 25 nM	964000	1154790			1425350	737892	682550	992916
n=5	STAT6.2 25 nM	1257750	1173340			1187010	921200	772752	1.06241e+06
n=5	STAT6.3 25 nM	1101240	1183380			1442320	930128	796211	1.09066e+06
n=7	STAT6.4 25 nM	1155220	920620	721160	668096	1094400	641088	615664	830893
50nM		LIVE CELLS (number)
	Sample	n1	n2	n3	n4	n5	n6	n7	Average
n=7	NT 50 nM	1287000	1028200	722785	839915	893590	756000	788640	902304
n=5	STAT6.1 50 nM	1099840	1110790			1380400	999440	734700	1065034
n=5	STAT6.2 50 nM	1428840	1124700			1145430	784116	660357	1.02869e+06
n=5	STAT6.3 50 nM	1133320	1190640			1140750	883728	555135	980715
n=7	STAT6.4 50 nM	1123550	1011520	589680	473025	1117080	717216	638550	810089

## Sheet: Early apoptosis
7 DAYS
		EARLY APOPTOSIS
	Sample	n1	n2	n3	n4	n5	n6	n7	Average
n=7	Non transfected	7.89	25.4	17.7	16.3	12	11.5	15.1	15.1271
25nM		EARLY APOPTOSIS
	Sample	n1	n2	n3	n4	n5	n6	n7	Average
n=7	NT 25 nM	6.74	22.8	20.1	9.24	16.3	13.6	20.1	15.5543
n=5	STAT6.1 25 nM	10.7	28.5			13.3	16.7	16.5	17.14
n=5	STAT6.2 25 nM	7.64	33.3			18.9	17.1	15.2	18.428
n=5	STAT6.3 25 nM	7.3	28.3			17.9	19.6	23.3	19.28
n=7	STAT6.4 25 nM	6.74	34.8	29.8	35.4	21.6	34.1	13.3	25.1057
50nM		EARLY APOPTOSIS
	Sample	n1	n2	n3	n4	n5	n6	n7	Average
n=7	NT 50 nM	5.09	27.6	7.73	16.2	13.5	16.8	18.5	15.06
n=5	STAT6.1 50 nM	8.91	33.1			12.7	19.4	16.8333	18.1887
n=5	STAT6.2 50 nM	7.5	25.9			18.3	16	17.9	17.12
n=5	STAT6.3 50 nM	6.41	19.3			14.8	19	13.9	14.682
n=7	STAT6.4 50 nM	6.19	29.8	31.9	24.2		18.3	19.7	21.6817

## Sheet: Late Apoptosis
7 DAYS
		LATE APOPTOSIS
	Sample	n1	n2	n3	n4	n5	n6	n7	Average
n=7	Non transfected	12.6	10.8	20.4	13	6.85	6.67	8.36	11.24
25nM		LATE APOPTOSIS
	Sample	n1	n2	n3	n4	n5	n6	n7	Average
n=7	NT 25 nM	8.63	7.71	18.7	7.11	8.65	7.33	9.31	9.63429
n=5	STAT6.1 25 nM	11.8	6.3			12.7	8.19	9.22	9.642
n=5	STAT6.2 25 nM	11.4	5.76			11.7	7.82	10.6	9.456
n=5	STAT6.3 25 nM	10.4	8.26			12	7.75	10.9	9.862
n=7	STAT6.4 25 nM	6.93	6.2	18.6	15.2	14.6	9.09	9.5	11.4457
50nM		LATE APOPTOSIS
	Sample	n1	n2	n3	n4	n5	n6	n7	Average
n=7	NT 50 nM	13.3	6.32	18.2	18.3	7.89	8.74	11.7	12.0643
n=5	STAT6.1 50 nM	11.6	6.67			15.4	6.93	9.39	9.998
n=5	STAT6.2 50 nM	11.6	8.4			13.1	7.5	10.2	10.16
n=5	STAT6.3 50 nM	10.8	4.55			9.56	6.45	9.92	8.256
n=7	STAT6.4 50 nM	5.86	7.91	25.2	12.9		7.93	9.24	11.5067
