# Supplementary material for: Expression of Concern: STAT6 knockdown using multiple siRNA sequences inhibits proliferation and induces apoptosis of human colorectal and breast cancer cell lines
Source: PLoS One. 2021 Jan 28;16(1):e0246415. doi: 10.1371/journal.pone.0246415 (PMC7842988; doi:10.1371/journal.pone.0246415)
Supplement: S2 File — (XLSX) [file pone.0246415.s002.xlsx]

## Sheet: Fig1.A
		STAT6 mRNA expression on HT-29 cell line
		Control	NT	STAT6.1	STAT6.4
		1	0.993	0.403	0.622
		1	0.803	0.318	0.497
		1	0.863	0.509	0.558
		1	1.17	0.56
		1	0.7	0.33
		1	0.71	0.13
	Shapiro-Wilk test
	W	Invalid input data	0.9123	0.9577	0.9998
	P value		0.4518	0.8015	0.9735
	Passed normality test (alpha=0.05)?		Yes	Yes	Yes
	P value summary		ns	ns	ns
	F test to compare variances
	F, DFn, Dfd			1,388, 5, 5	8,401, 5, 2
	P value			0.728	0.2196
	P value summary			ns	ns
	Significantly different (P < 0.05)?			No	No

## Sheet: Fig1.B
		STAT6 protein measure on HT-29 cell line
		Control	NT	STAT6.1	STAT6.4
	Day 2	94.5	94.4	33.7	27.6
		96.2	96.3	33.9	33.9
		85.3	88.1	37.2	45.6
		79.6	85.4	47.2	44.7
		89.2	68.6	37.6	56.1
		95.1	91	54.7
			81.8
	Day 5	88.1	90	18.6	41.1
		85.6	84.4	24.1	38.9
		55.9	70.7	23.8	38.8
	Day 7	92	91.9	23.4	38.4
		89.7	90.3	21.4	39.6
		89.7	87.9	21	36.1
	Day 2						Day 5						Day 7
	Shapiro-Wilk test						Shapiro-Wilk test						Shapiro-Wilk test
	W	0.8952	0.911	0.8394	0.9646		W	0.8079	0.9445	0.7908	0.7825		W	0.75	0.9868	0.871	0.9681
	P value	0.3462	0.4026	0.129	0.8396		P value	0.1334	0.546	0.0927	0.0735		P value		0.7804	0.2983	0.6572
	Passed normality test (alpha=0.05)?	Yes	Yes	Yes	Yes		Passed normality test (alpha=0.05)?	Yes	Yes	Yes	Yes		Passed normality test (alpha=0.05)?		Yes	Yes	Yes
	P value summary	ns	ns	ns	ns		P value summary	ns	ns	ns	ns		P value summary		ns	ns	ns
	F test to compare variances						F test to compare variances						F test to compare variances
	F, DFn, Dfd			1,231, 6, 5	1,403, 4, 6		F, DFn, Dfd			10,31, 2, 2	58,34, 2, 2		F, DFn, Dfd			2,452, 2, 2	1,281, 2, 2
	P value			0.8379	0.6757		P value			0.1768	0.0337		P value			0.5794	0.8767
	P value summary			ns	ns		P value summary			ns	*		P value summary			ns	ns
	Significantly different (P < 0.05)?			No	No		Significantly different (P < 0.05)?			No	Yes		Significantly different (P < 0.05)?			No	No
							Unpaired t test with Welch's correction
							P value				0.0167
							P value summary				*
							Significantly different (P < 0.05)?				Yes
							One- or two-tailed P value?				Two-tailed
							Welch-corrected t, df				t=7,282, df=2,069

## Sheet: Fig1.C
		STAT6 mRNA expression on ZR-75-1 cell line
		Control	NT	STAT6.1	STAT6.4
		1	1.02599	0.513053	0.518172
		1	1.16	0.381829	0.55201
		1	1.10083	0.516783	0.551998
		1	1.02253	0.31
		1		0.618272
		1		0.830089
	Shapiro-Wilk test
	W	Invalid input data	0.8759	0.9541	0.75
	P value		0.3214	0.7734
	Passed normality test (alpha=0.05)?		Yes	Yes
	P value summary		ns	ns
	F test to compare variances
	F, DFn, Dfd			7,788, 5, 3	11,23, 3, 2
	P value			0.1217	0.1657
	P value summary			ns	ns
	Significantly different (P < 0.05)?			No	No

## Sheet: Fig1.D
		STAT6 protein measure on HT-29 (ZR-75-1) cell line
		Control	NT	STAT6.1	STAT6.4
	Day 2 (4)	80.7	81.3	32.2	28.9
		97.1	84.9	13	4.75
		76.2	95.4	47.9
		72.3	96.8	58
		94.2		35.4
		94.3		30.8
	Day 7	94	93.7	42.7	41.8
		94.9	74.6	32.7	23.2
		95.7	94	34.4	34.7
	Day 2 (4)							Day 7
	Shapiro-Wilk test							Shapiro-Wilk test
	W	0.8646	0.8712	0.9673	N too small			W	0.9988	0.7616	0.8732	0.9817
	P value	0.2057	0.3026	0.8742				P value	0.9352	0.0258	0.3047	0.7408
	Passed normality test (alpha=0.05)?	Yes	Yes	Yes				Passed normality test (alpha=0.05)?	Yes	No	Yes	Yes
	P value summary	ns	ns	ns				P value summary	ns	*	ns	ns
	F test to compare variances							F test to compare variances
	F, DFn, Dfd			4,067, 5, 3	N too small			F, DFn, Dfd			4,315, 2, 2	1,402, 2, 2
	P value			0.2776				P value			0.3763	0.8326
	P value summary			ns				P value summary			ns	ns
	Significantly different (P < 0.05)?			No				Significantly different (P < 0.05)?			No	No
								Column C	Data Set-C	NT vs STAT6.1
								vs.	vs,
								Column B	Data Set-B
								Mann Whitney test
								P value	0.1
								Exact or approximate P value?	Exact
								P value summary	ns
								Significantly different (P < 0.05)?	No
								One- or two-tailed P value?	Two-tailed
								Sum of ranks in column B,C	15 , 6
								Mann-Whitney U	0
								Column D	Data Set-D	NT vs STAT6.4
								vs.	vs,
								Column B	Data Set-B
								Mann Whitney test
								P value	0.1
								Exact or approximate P value?	Exact
								P value summary	ns
								Significantly different (P < 0.05)?	No
								One- or two-tailed P value?	Two-tailed
								Sum of ranks in column B,D	15 , 6
								Mann-Whitney U	0

## Sheet: Fig2.A
			Number of live cells (HT-29)
			Control	NT	STAT6.1	STAT6.4
		Day 5	2482000	1857000	1203000	601000
			2748000	1888000	1454000	1000000
			2623000	2490000	1603000	1189000
			2519000	2384000	1799000	1520000
			2084000	1863000	1408000
			1924000	1831000	1594000
			1310000	1171000	1025000
		Shapiro-Wilk test
		W	0.895	0.8851	0.9703	0.9962
		P value	0.3017	0.25	0.9005	0.9865
		Passed normality test (alpha=0.05)?	Yes	Yes	Yes	Yes
		P value summary	ns	ns	ns	ns
		F test to compare variances
		F, DFn, Dfd			2,757, 6, 6	1,263, 6, 3
		P value			0.2426	0.9175
		P value summary			ns	ns
		Significantly different (P < 0.05)?			No	No

## Sheet: Fig2.B
			Number of live cells (HT-29)
			Control	NT	STAT6.1	STAT6.4
		Day 7	3557000	2853000	1668000	1371000
			3152000	3124000	1778000	1618000
			3515000	3621000	1775000	1719000
			3822000	3746000	1836000	1273000
			3590000	3450000	1580000	2000000
			3208000	2679000	1377000
			3067000	3106000	1832000
			2307000	2286000	1470000
		Shapiro-Wilk test
		W	0.8905	0.9675	0.8912	0.9643
		P value	0.2365	0.8776	0.2403	0.8377
		Passed normality test (alpha=0.05)?	Yes	Yes	Yes	Yes
		P value summary	ns	ns	ns	ns
		F test to compare variances
		F, DFn, Dfd			8,114, 7, 7	2,904, 7, 4
		P value			0.0131	0.3196
		P value summary			*	ns
		Significantly different (P < 0.05)?			Yes	No
		Unpaired t test with Welch's correction
		P value			<0,0001
		P value summary			****
		Significantly different (P < 0.05)?			Yes
		One- or two-tailed P value?			Two-tailed
		Welch-corrected t, df			t=7,788, df=8,700

## Sheet: Fig2.C
				Cell proliferation (HT-29)
				Day -1	Day 5	Day 7
			Control	56000	2482000	3557000
				56000	2748000	3152000
				56000	2623000	3515000
				56000	2519000	3822000
				56000	2084000	3590000
				56000	1924000	3208000
				56000	1310000	3067000
				56000		2307000
			NT	56000	1857000	2853000
				56000	1888000	3124000
				56000	2490000	3621000
				56000	2384000	3746000
				56000	1863000	3450000
				56000	1831000	2679000
				56000	1171000	3106000
				56000		2286000
			STAT6.1	56000	1203000	1668000
				56000	1454000	1778000
				56000	1603000	1775000
				56000	1799000	1836000
				56000	1408000	1580000
				56000	1594000	1377000
				56000	1025000	1832000
				56000		1470000
			STAT6.4	56000	601000	1371000
				56000	1000000	1618000
				56000	1189000	1719000
				56000	1520000	1273000
				56000		2000000

## Sheet: Fig2.D
			Number of live cells (ZR-75-1)
			Control	NT	STAT6.1	STAT6.4
		Day 4	238000	258000	161000	163000
			194000	147000	129000	192000
			405000	407000	398000
		Shapiro-Wilk test
		W	0.8983	0.9929	0.8378	N too small
		P value	0.38	0.8392	0.2084
		Passed normality test (alpha=0.05)?	Yes	Yes	Yes
		P value summary	ns	ns	ns
		F test to compare variances
		F, DFn, Dfd			1,269, 2, 2	N too small
		P value			0.8816
		P value summary			ns
		Significantly different (P < 0.05)?			No

## Sheet: Fig2.E
			Number of live cells (ZR-75-1)
			Control	NT	STAT6.1	STAT6.4
		Day 7	1088000	864000	434000	428000
			1148000	844000	446000	560000
			1128000	796000	630000	612000
		Shapiro-Wilk test
		W	0.9643	0.9465	0.7957	0.9407
		P value	0.6369	0.5542	0.1044	0.5303
		Passed normality test (alpha=0.05)?	Yes	Yes	Yes	Yes
		P value summary	ns	ns	ns	ns
		F test to compare variances
		F, DFn, Dfd			9,882, 2, 2	7,367, 2, 2
		P value			0.1838	0.239
		P value summary			ns	ns
		Significantly different (P < 0.05)?			No	No

## Sheet: Fig2.F
				Cell proliferation (ZR-75-1)
				Day -1	Day 5	Day 7
			Control	56000	238000	1088000
				56000	194000	1148000
				56000	405000	1128000
			NT	56000	258000	864000
				56000	147000	844000
				56000	407000	796000
			STAT6.1	56000	161000	434000
				56000	129000	446000
				56000	398000	630000
			STAT6.4	56000	163000	428000
				56000	192000	560000
				56000		612000

[truncated: 17 more sheets: Fig3.A, Fig3.B, Fig4.A, Fig4.B, Fig5.A, Fig5.C, Fig5.D, Fig5.E, Fig5.F, Fig5.G, S1_Fig.A, S1_Fig.B, S2_Fig.A, S2_Fig.B, S2_Fig.C, S2_Fig.D, Hoja1]
